# Supplementary material for: T Cell-Specific Inactivation of the PI3K p110α Catalytic Subunit: Effect in T Cell Differentiation and Antigen-Specific Responses
Source: Int J Mol Sci. 2025 Jan 12;26(2):595. doi: 10.3390/ijms26020595 (PMC11765243; doi:10.3390/ijms26020595)
Supplement: Supplementary file 1 [file ijms-26-00595-s001.zip]

Archive with 1 entries (1 files):
- ijms-3422337-supplementary.pdf
